# Supplementary material for: Early Adverse Experiences and the Likelihood of Substance Use Disorders and Non-Fatal Overdose in Clinical and Community Settings: A Systematic Review and Meta-Analysis
Source: Behav Sci (Basel). 2026 Apr 15;16(4):589. doi: 10.3390/bs16040589 (PMC13113328; doi:10.3390/bs16040589)
Supplement: Supplementary file 1 [file behavsci-16-00589-s001.zip]

Archive with 8 entries (8 files):
- meta_analysis_overdose.txt
- README_Supplementary_S3_NORMAL_FORMATS.txt
- Supplementary_File_S1_Data_Extraction_Template.xlsx
- Supplementary_File_S2_Extracted_Data_and_MetaAnalysis_Dataset.xlsx
- Supplementary_File_S3_Analytic_Code_and_Reproducibility.pdf
- Supplementary_File_S3_MetaAnalysis_Overdose_Reproducibility.xlsx
- Supplementary_Table_S1_RoB_Decision_Log.pdf
- Supplementary_Table_S1_RoB_Decision_Log.xlsx
