# Supplementary material for: Early Adverse Experiences and the Likelihood of Substance Use Disorders and Non-Fatal Overdose in Clinical and Community Settings: A Systematic Review and Meta-Analysis
Source: Behav Sci (Basel). 2026 Apr 15;16(4):589. doi: 10.3390/bs16040589 (PMC13113328; doi:10.3390/bs16040589)
Supplement: Supplementary file 1 [file behavsci-16-00589-s001.zip › meta_analysis_overdose.txt]

"""Reproducible computation for the overdose meta-analysis (ACE score per +1 point).

Input: overdose_meta_analysis_data.csv (exported from Table 12 in the manuscript)
Output: Prints DerSimonian-Laird random-effects pooled OR (95% CI),
        heterogeneity statistics (Q, I^2, tau^2),
        and Hartung-Knapp (HK) random-effects CI.

Notes:
- This script is intended as a transparent reproducibility aid for the manuscript.
- It assumes effect sizes are adjusted ORs with 95% CIs and derived log(OR) + SE.
"""

import math
import pandas as pd

def dersimonian_laird(log_y, se):
    """DerSimonian-Laird random-effects meta-analysis on log scale."""
    w_fixed = [1/(s*s) for s in se]
    y_fixed = sum(w*y for w,y in zip(w_fixed, log_y)) / sum(w_fixed)
    Q = sum(w*(y - y_fixed)**2 for w,y in zip(w_fixed, log_y))
    df = len(log_y) - 1
    C = sum(w_fixed) - (sum(w_fixed_i**2 for w_fixed_i in w_fixed) / sum(w_fixed))
    tau2 = max(0.0, (Q - df) / C) if C > 0 else 0.0
    w_re = [1/(s*s + tau2) for s in se]
    y_re = sum(w*y for w,y in zip(w_re, log_y)) / sum(w_re)
    se_re = math.sqrt(1 / sum(w_re))
    return y_re, se_re, Q, tau2

def i2(Q, k):
    df = k - 1
    if Q <= df or Q <= 0:
        return 0.0
    return max(0.0, (Q - df)/Q) * 100.0

def hartung_knapp_ci(y_re, se, log_y, tau2, alpha=0.05):
    """Hartung-Knapp (HK) adjustment for random-effects CI on log scale.
    Uses t_{k-1} with variance estimate based on residuals.
    """
    import scipy.stats as st

    k = len(log_y)
    w = [1/(s*s + tau2) for s in se]
    # Residual-based variance estimator
    # v = sum(w*(y - y_re)^2) / ((k-1)*sum(w))
    numerator = sum(w_i*(y - y_re)**2 for w_i,y in zip(w, log_y))
    v = numerator / ((k - 1) * sum(w))
    se_hk = math.sqrt(v)
    tcrit = st.t.ppf(1 - alpha/2, df=k-1)
    lo = y_re - tcrit*se_hk
    hi = y_re + tcrit*se_hk
    return lo, hi

def main():
    df = pd.read_csv("overdose_meta_analysis_data.csv")
    # Expected columns include: log (OR), SE (log OR)
    # Tolerate minor header variations
    log_col = next(c for c in df.columns if "log" in c.lower())
    se_col = next(c for c in df.columns if c.lower().startswith("se"))
    log_y = df[log_col].astype(float).tolist()
    se = df[se_col].astype(float).tolist()
    k = len(log_y)

    y_re, se_re, Q, tau2 = dersimonian_laird(log_y, se)
    I2 = i2(Q, k)

    # Wald-type (normal) CI
    lo = y_re - 1.96*se_re
    hi = y_re + 1.96*se_re

    print(f"k = {k}")
    print(f"DerSimonian-Laird random-effects pooled log(OR) = {y_re:.4f}")
    print(f"SE = {se_re:.4f}")
    print(f"Pooled OR = {math.exp(y_re):.2f} (95% CI {math.exp(lo):.2f}-{math.exp(hi):.2f})")
    print(f"Q = {Q:.2f}")
    print(f"tau^2 = {tau2:.5f}")
    print(f"I^2 = {I2:.1f}%")

    # HK CI (requires scipy)
    try:
        hk_lo, hk_hi = hartung_knapp_ci(y_re, se, log_y, tau2)
        print(f"Hartung-Knapp pooled OR = {math.exp(y_re):.2f} (95% CI {math.exp(hk_lo):.2f}-{math.exp(hk_hi):.2f})")
    except Exception as e:
        print("Hartung-Knapp CI not computed (scipy required):", e)

if __name__ == "__main__":
    main()
