# Supplementary material for: Early Adverse Experiences and the Likelihood of Substance Use Disorders and Non-Fatal Overdose in Clinical and Community Settings: A Systematic Review and Meta-Analysis
Source: Behav Sci (Basel). 2026 Apr 15;16(4):589. doi: 10.3390/bs16040589 (PMC13113328; doi:10.3390/bs16040589)
Supplement: Supplementary file 1 [file behavsci-16-00589-s001.zip › README_Supplementary_S3_NORMAL_FORMATS.txt]

Supplementary File S3 - Analytic code and reproducibility notes (normal formats)
========================================================================

This submission system cannot open .py files. Therefore, the analytic code and notes are provided in
openable formats (DOCX/TXT/XLSX).

Contents:
- meta_analysis_overdose.txt
    Plain-text copy of the Python script used to reproduce the overdose meta-analysis
    (random-effects DerSimonian-Laird; Hartung-Knapp sensitivity CI). If you wish to run it,
    you may rename it to meta_analysis_overdose.py.

- Supplementary_File_S3_Analytic_Code_and_Reproducibility.docx
    Human-readable version of the same code plus brief reproducibility notes and reference values.

- Supplementary_File_S3_MetaAnalysis_Overdose_Reproducibility.xlsx
    Spreadsheet with the input data (study-level ORs and log-scale values) and the main summary outputs.

Input data columns:
Study; Exposure coding; Adjusted OR; CI_low; CI_high; log (OR); SE (log OR)

Reference output values (from the spreadsheet / script):
- Pooled OR (DerSimonian-Laird) = 1.16, 95% CI 1.06 to 1.28
- Q = 2.79; I^2 = 28.3%; tau^2 = 0.00224
- Hartung-Knapp sensitivity CI: 0.95 to 1.41
