# Supplementary material for: Early Adverse Experiences and the Likelihood of Substance Use Disorders and Non-Fatal Overdose in Clinical and Community Settings: A Systematic Review and Meta-Analysis
Source: Behav Sci (Basel). 2026 Apr 15;16(4):589. doi: 10.3390/bs16040589 (PMC13113328; doi:10.3390/bs16040589)
Supplement: Supplementary file 1 [file behavsci-16-00589-s001.zip › Supplementary_File_S1_Data_Extraction_Template.xlsx]

## Sheet: Extraction_Template
Study_ID	Citation	Country	Design	Setting	Population_frame	Sample_size_analytic	Exposure_measure	Exposure_contrast	Outcome_domain	Outcome_definition	Effect_measure	Effect_estimate	Lower_CI	Upper_CI	Adjusted (Y/N)	Covariates_in_model	Notes

## Sheet: Codebook
Field	Definition
Study_ID	Unique identifier used in the review (e.g., first author + year).
Citation	Full citation string as used in the manuscript references.
Sample_size_analytic	Analytic N for the extracted estimate; use 'NR' if not reported.
Exposure_contrast	Selected exposure contrast for synthesis (e.g., per +1 ACE; ≥4 vs 0).
Outcome_domain	Primary (SUD/addiction) or Secondary (non-fatal overdose).
Effect_estimate	Effect size value (e.g., OR or aOR).
Adjusted	Indicate whether the extracted estimate is adjusted.
Covariates_in_model	List covariates included in the extracted adjusted model, if reported.
