# Supplementary material for: Early Adverse Experiences and the Likelihood of Substance Use Disorders and Non-Fatal Overdose in Clinical and Community Settings: A Systematic Review and Meta-Analysis
Source: Behav Sci (Basel). 2026 Apr 15;16(4):589. doi: 10.3390/bs16040589 (PMC13113328; doi:10.3390/bs16040589)
Supplement: Supplementary file 1 [file behavsci-16-00589-s001.zip › Supplementary_File_S2_Extracted_Data_and_MetaAnalysis_Dataset.xlsx]

## Sheet: Screening_Log_Table5
Database	Total retrieved	Document type	No access	Reviews/ incomplete/ duplicates	Ineligible variable criteria	Total sample
PubMed	1,112	338	655	2	108	9
Web of Science	645	555	37	2	49	2
Scopus	1,471	382	627	1	460	1
ScienceDirect	4,543	3,639	704	0	198	2
SpringerLink	4,338	1,954	1,539	0	845	0
Taylor & Francis	1,097	438	498	0	161	0
Total	13,206	7,306	4,060	5	1,821	14

## Sheet: Excluded_FullText_Table6
Study	Primary reason for exclusion	PEO element not met	Brief justification
Banducci et al. (2014)	Ineligible outcome	O	Outcomes focused on behavioural/psychosocial endpoints rather than SUD/addiction diagnoses or overdose events.
Vivalya et al. (2023)	Ineligible outcome / non-aligned association	O	Outcomes centred on psychiatric diagnostic context without a clearly eligible SUD/addiction or overdose exposure–outcome estimate aligned with the review’s outcome definitions.
Cunradi et al. (2020)	Outcome not at disorder/overdose level	O	Substance outcomes were risk/use indicators (e.g., hazardous use patterns) rather than disorder-level SUD/addiction outcomes or overdose events.
Kascakova et al. (2022)	Outcome operationalisation not eligible for this synthesis	O	Substance outcomes relied on screening-based indicators rather than disorder-level diagnoses/registry outcomes or overdose events, limiting comparability with the primary outcome definition.
al’Absi et al. (2023)	Ineligible outcome	O	Outcomes reflected substance use/co-use patterns rather than SUD/addiction diagnoses or overdose events.

## Sheet: Characteristics_Included_Table7
Study	Country/setting (data source)	Design	Population frame (P)	Analytic sample size	Early adversity measure (E)	Eligible outcome(s) (O)
Gao et al. (2010)	USA; psychiatric clinical sample (STEP-BD rapid-cycling bipolar disorder)	Analytical cross-sectional	Psychiatric treatment sample	568	Childhood abuse/early trauma history (physical/sexual/verbal; single-item history measures)	SUD/addiction outcomes (lifetime and/or recent; substance-specific where reported)
Lake et al. (2015)	Canada; Vancouver cohorts (VIDUS + ACCESS)	Prospective cohort	Community cohort (PWID)	1,697	Childhood Trauma Questionnaire (CTQ) domains/subscales	Non-fatal overdose
Stein et al. (2017)	USA; opioid use disorder treatment setting	Analytical cross-sectional	Psychiatric/SUD treatment sample (OUD)	457	ACE total score (0–10), continuous (per +1 ACE)	Non-fatal overdose history (lifetime)
Bryant et al. (2020)	USA; safety-net behavioural health/primary care setting	Analytical cross-sectional	Psychiatric/behavioural health clinical service sample	4,378	ACE count (categorical) and/or ACE items (as reported)	Clinically recorded SUD diagnosis (any SUD and/or specific SUDs, as reported)
Moss et al. (2020)	USA; Add Health (national cohort)	Longitudinal cohort analysis (secondary data)	Community cohort followed into young adulthood	15,356 (baseline); analytic N NR	ACE burden (categorical) and developmental adversity indicators (as reported)	SUD/addiction outcomes derived from survey-based diagnostic/severity constructs (AUD/TUD/CUD, as reported)
McCabe et al. (2022)	USA; NESARC-III (national survey)	Analytical cross-sectional	Community adults (general population survey)	36,309	Childhood sexual abuse (CSA) typology / number of CSA types (as reported)	DSM-5 SUD (any and/or substance-specific SUDs, as reported)
Tschampl et al. (2022)	USA; treatment-seeking sample (predominantly Latinx)	Analytical cross-sectional	SUD treatment-seeking adults	149 (final model NR)	ACE total score (0–10), continuous (per +1 ACE)	Non-fatal overdose history (lifetime)
Broekhof et al. (2023)	Norway; Young-HUNT cohort with national registry linkage	Prospective cohort (registry follow-up)	Community cohort (baseline adolescence; adult outcome ascertainment)	8,199	ACEs (any ACE vs none and/or accumulation score, as reported)	Adult SUD diagnosis (registry-based; alcohol and/or illicit drug use disorder, as reported)
Asheh et al. (2023)	USA; outpatient addiction/dual-diagnosis clinic	Analytical cross-sectional (retrospective chart-based)	Outpatient addiction/dual-diagnosis care	115	ACE total score (continuous; per +1 ACE)	Non-fatal overdose history

## Sheet: SUD_Estimates_Table10
Study	Population frame	Exposure contrast selected	Primary outcome operationalisation	Adjusted association (OR/aOR, 95% CI)	Extraction note
Gao et al. (2010) (N=568)	Psychiatric treatment sample (rapid-cycling bipolar disorder)	Childhood physical abuse (yes vs no)	Substance use disorder (lifetime)	OR 1.71 (1.067–2.735)	Cross-sectional clinical sample; effect used to represent disorder-level SUD association.
Bryant et al. (2020) (N=4,378)	Behavioural health clinical service sample	High ACE burden (≥4 vs 0)	Any SUD diagnosis	aOR 2.83 (1.95–4.09)	ACE operationalisation supports a high-vs-none contrast; covariate set varies by model as reported.
Moss et al. (2020) (N=NR; baseline 15,356)	Community cohort (Add Health; longitudinal)	ACE burden (4+ vs 0)	Severe alcohol use disorder (AUD)	OR 2.92 (1.33–6.40)	Severity-based AUD outcome; retained as a disorder-level addiction endpoint for structured synthesis.
McCabe et al. (2022) (N=36,309)	Community adults (NESARC-III)	≥2 CSA types vs none (female model)	DSM-5 SUD (any)	aOR 2.10 (1.50–2.90)	Stratified reporting; this contrast was selected as the most interpretable dose-related CSA comparison with extractable precision.
Broekhof et al. (2023) (N=8,199)	Community cohort with registry linkage (baseline adolescence; adult outcomes)	Any ACE vs none	Adult SUD diagnosis (registry-based)	OR 4.30 (2.50–7.30)	Registry outcome reduces outcome misclassification; exposure measured at baseline as reported.

## Sheet: Overdose_Estimates_Table11
Study	Population frame	Exposure contrast selected	Secondary outcome operationalisation	Adjusted association (OR/aOR, 95% CI)	Extraction note
Lake et al. (2015) (N=1,697)	Community cohort (PWID)	CTQ physical abuse (domain-based contrast, as reported)	Non-fatal overdose	OR 1.36 (1.08–1.71)	Exposure defined via CTQ domain rather than ACE count; retained for structured synthesis, not pooled with per-point ACE effects.
Stein et al. (2017) (N=457)	SUD treatment sample (OUD)	ACE score (per +1 ACE)	Lifetime non-fatal overdose	OR 1.10 (1.02–1.20)	Comparable per-point ACE scaling.
Tschampl et al. (2022) (N=149; final model N NR)	SUD treatment-seeking adults	ACE score (per +1 ACE)	Lifetime non-fatal overdose	OR 1.27 (1.07–1.51)	Comparable per-point ACE scaling.
Asheh et al. (2023) (N=115)	Outpatient addiction/dual-diagnosis care	ACE score (per +1 ACE)	Non-fatal overdose history	aOR 1.23 (1.00–1.50)	Comparable per-point ACE scaling; outcome captured as history as reported.

## Sheet: Overdose_MetaData_Table12
Study	Exposure coding	Adjusted OR	95% CI	log (OR)	SE (log OR)
Stein et al. (2017)	ACE total score (0–10), per +1	1.10	1.02–1.20	0.0953	0.0415
Tschampl et al. (2022)	ACE total score (0–10), per +1	1.27	1.07–1.51	0.2390	0.0879
Asheh et al. (2023)	ACE total score, per +1	1.23	1.00–1.50	0.2070	0.1034

## Sheet: Overdose_MetaResults_Table13
Study	Adjusted OR (95% CI)	Weight (random-effects)
Stein et al. (2017)	1.10 (1.02–1.20)	58.7%
Tschampl et al. (2022)	1.27 (1.07–1.51)	23.3%
Asheh et al. (2023)	1.23 (1.00–1.50)	18.0%
Pooled (random-effects)	1.16 (1.06–1.28)	—

## Sheet: ROBME_Table14
Synthesis	Planned assessment	Quantitative indicators available?	Key considerations (missing evidence)	ROB-ME judgement
Overdose (ACE per +1 point)	ROB-ME (Page et al., 2023)	No (k < 10)	English-language restriction; substantial proportion of non-accessible full texts during screening; sparse evidence base (k = 3) limits detection of dissemination patterns; multi-database searching with no date limits partially mitigates under-ascertainment	Some concerns

## Sheet: GRADE_Table15
Outcome	Studies (design)	Participants*	Relative association (random-effects)	Certainty (GRADE)	Main reasons for rating decisions
History/lifetime non-fatal overdose	3 (observational)	721	OR 1.16 (95% CI 1.06–1.28)	Low	Rated down for study limitations (risk of bias in contributing studies); rated down for imprecision (k = 3; Hartung–Knapp interval included the null) (Hartung & Knapp, 2001)

## Sheet: Sensitivity_Table16
Analysis	Studies included	Pooled OR	95% CI	Heterogeneity (I²)	Interpretation for robustness
Random-effects (DerSimonian–Laird)	Stein; Tschampl; Asheh	1.16	1.06–1.28	28.4%	Baseline pooled estimate (Section 3.5).
Random-effects (Hartung–Knapp)	Stein; Tschampl; Asheh	1.16	0.95–1.41	—	Same point estimate; wider interval expected with sparse evidence (Hartung & Knapp, 2001; IntHout et al., 2014).
Leave-one-out (exclude Stein)	Tschampl; Asheh	1.25	1.10–1.43	0.0%	Pooled effect remains >1; magnitude increases when the lowest-effect study is removed.
Leave-one-out (exclude Tschampl)	Stein; Asheh	1.12	1.04–1.21	0.5%	Pooled effect remains >1; estimate shifts modestly towards the null.
Leave-one-out (exclude Asheh)	Stein; Tschampl	1.16	1.01–1.32	54.2%	Point estimate close to baseline; heterogeneity increases with k = 2.

[truncated: 1 more sheets: Direction_Table17]
