# Supplementary material for: Early Adverse Experiences and the Likelihood of Substance Use Disorders and Non-Fatal Overdose in Clinical and Community Settings: A Systematic Review and Meta-Analysis
Source: Behav Sci (Basel). 2026 Apr 15;16(4):589. doi: 10.3390/bs16040589 (PMC13113328; doi:10.3390/bs16040589)
Supplement: Supplementary file 1 [file behavsci-16-00589-s001.zip › Supplementary_File_S3_MetaAnalysis_Overdose_Reproducibility.xlsx]

## Sheet: Data
Study	Exposure coding	Adjusted OR	CI_low	CI_high	log (OR)	SE (log OR)
Stein et al. (2017)	ACE total score (0-10), per +1	1.1	1.02	1.2	0.0953	0.0415
Tschampl et al. (2022)	ACE total score (0-10), per +1	1.27	1.07	1.51	0.239	0.0879
Asheh et al. (2023)	ACE total score, per +1	1.23	1	1.5	0.207	0.1034

## Sheet: Summary
Overdose meta-analysis (ACE score per +1 point)
Model	Random-effects (DerSimonian-Laird); Wald CI; Hartung-Knapp sensitivity CI
k	3
Pooled OR (DerSimonian-Laird)	1.1606
95% CI (Wald)	1.0559 to 1.2756
Q	2.7897
I^2 (%)	28.31
tau^2	0.002241
Hartung-Knapp pooled OR	1.1606
Hartung-Knapp 95% CI	0.9532 to 1.4131
